# Supplementary material for: Single-cell RNA sequencing and spatial transcriptomics reveal cancer-associated fibroblasts in glioblastoma with protumoral effects
Source: J Clin Invest. 2023 Mar 1;133(5):e147087. doi: 10.1172/JCI147087 (PMC9974099; doi:10.1172/JCI147087)
Supplement: Supplemental table 3 [file jci-133-147087-s013.xlsx]

## Sheet: Receptor(GBM)_ligand(GSC)
Supplemental Table 3: GSC-CAF receptor-ligand interactions documented by RNA-seq results
Receptor (expressed) in GBM_CAF	Ligand (expressed) in GSC	Read count of receptor in GBM_CAF1	Read count of receptor in GBM_CAF2	FPKM of ligand in GSC
NOTCH1	DLK1	11112	6415	0
NOTCH2	DLK1	60689	51780	0
NOTCH3	DLK1	107836	69406	0
NOTCH4	DLK1	0	0	0
NOTCH1	JAG1	11112	6415	0
NOTCH2	JAG1	60689	51780	0
NOTCH3	JAG1	107836	69406	0
NOTCH4	JAG1	0	0	0
NOTCH1	JAG2	11112	6415	0.36549
NOTCH2	JAG2	60689	51780	0.36549
NOTCH3	JAG2	107836	69406	0.36549
NOTCH4	JAG2	0	0	0.36549
NOTCH1	DLL1	11112	6415	0.98157
NOTCH2	DLL1	60689	51780	0.98157
NOTCH3	DLL1	107836	69406	0.98157
NOTCH4	DLL1	0	0	0.98157
NOTCH1	DLL3	11112	6415	3.42671
NOTCH2	DLL3	60689	51780	3.42671
NOTCH3	DLL3	107836	69406	3.42671
NOTCH4	DLL3	0	0	3.42671
NOTCH1	DLL4	11112	6415	0.0703881
NOTCH2	DLL4	60689	51780	0.0703881
NOTCH3	DLL4	107836	69406	0.0703881
NOTCH4	DLL4	0	0	0.0703881
EPHA1	EFNA1	67	50	4.41594
EPHA2	EFNA1	10202	7810	4.41594
EPHA3	EFNA1	65	48	4.41594
EPHA4	EFNA1	42	32	4.41594
EPHA5	EFNA1	437	798	4.41594
EPHA7	EFNA1	156	227	4.41594
EPHA8	EFNA1	3	0	4.41594
EPHA1	EFNA2	67	50	1.30643
EPHA2	EFNA2	10202	7810	1.30643
EPHA3	EFNA2	65	48	1.30643
EPHA4	EFNA2	42	32	1.30643
EPHA5	EFNA2	437	798	1.30643
EPHA7	EFNA2	156	227	1.30643
EPHA8	EFNA2	3	0	1.30643
EPHA1	EFNA3	67	50	0
EPHA2	EFNA3	10202	7810	0
EPHA3	EFNA3	65	48	0
EPHA4	EFNA3	42	32	0
EPHA5	EFNA3	437	798	0
EPHA7	EFNA3	156	227	0
EPHA8	EFNA3	3	0	0
EPHA1	EFNA4	67	50	4.61158
EPHA2	EFNA4	10202	7810	4.61158
EPHA3	EFNA4	65	48	4.61158
EPHA4	EFNA4	42	32	4.61158
EPHA5	EFNA4	437	798	4.61158
EPHA7	EFNA4	156	227	4.61158
EPHA8	EFNA4	3	0	4.61158
EPHA1	EFNA5	67	50	1.79451
EPHA2	EFNA5	10202	7810	1.79451
EPHA3	EFNA5	65	48	1.79451
EPHA4	EFNA5	42	32	1.79451
EPHA5	EFNA5	437	798	1.79451
EPHA7	EFNA5	156	227	1.79451
EPHA8	EFNA5	3	0	1.79451
EPHB1	EFNB1	67	50	12.6425
EPHB2	EFNB1	427	290	12.6425
EPHB3	EFNB1	117	27	12.6425
EPHB4	EFNB1	4383	3194	12.6425
EPHB6	EFNB1	28	39	12.6425
EPHA4	EFNB1	42	32	12.6425
EPHB1	EFNB2	67	50	12.2504
EPHB2	EFNB2	427	290	12.2504
EPHB3	EFNB2	117	27	12.2504
EPHB4	EFNB2	4383	3194	12.2504
EPHB6	EFNB2	28	39	12.2504
EPHA4	EFNB2	42	32	12.2504
EPHB1	EFNB3	67	50	5.66867
EPHB2	EFNB3	427	290	5.66867
EPHB3	EFNB3	117	27	5.66867
EPHB4	EFNB3	4383	3194	5.66867
EPHB6	EFNB3	28	39	5.66867
EPHA4	EFNB3	42	32	5.66867
TNFRSF1A	TNF	10094	10585	0.127431
TNFRSF1B	TNF	875	566	0.127431
LTBR	TNF	12006	10262	0.127431
TNFRSF1A	LTA	10094	10585	0.103095
TNFRSF1B	LTA	875	566	0.103095
TNFRSF14	LTA	0	0	0.103095
LTBR	LTA	12006	10262	0.103095
TNFRSF8	TNFSF8	0	0	0
LTBR	LTB	12006	10262	0.0581009
TNFRSF10A	TNFSF10	350	271	0.0386981
TNFRSF10B	TNFSF10	26190	21025	0.0386981
TNFRSF10C	TNFSF10	1333	376	0.0386981
TNFRSF10D	TNFSF10	16221	15578	0.0386981
TNFRSF11B	TNFSF10	20976	41717	0.0386981
TNFRSF11A	TNFSF11	27	20	0
TNFRSF11B	TNFSF11	20976	41717	0
TNFRSF9	TNFSF9	53	15	0
TNFRSF4	TNFSF4	3	4	0.485994
TNFRSF14	TNFSF14	0	0	0.00968154
TNFRSF6B	TNFSF14	0	0	0.00968154
LTBR	TNFSF14	12006	10262	0.00968154
TNFRSF18	TNFSF18	15	7	0.134271
IL2RA	IL2	32	12	0
IL2RB	IL2	0	5	0
IL2RG	IL2	20	8	0
IL7R	IL7	172	132	0
IL2RG	IL7	20	8	0
IL9R	IL9	0	0	0
IL2RG	IL9	20	8	0
IL15RA	IL15	585	687	0.2739
IL2RB	IL15	0	5	0.2739
IL2RG	IL15	20	8	0.2739
IL4R	IL4	10108	7306	1.33311
IL2RG	IL4	20	8	1.33311
IL13RA1	IL4	13594	9479	1.33311
IL13RA1	IL13	13594	9479	0.0610946
IL13RA2	IL13	0	0	0.0610946
IL4R	IL13	10108	7306	0.0610946
IL2RG	IL13	20	8	0.0610946
IL3RA	IL3	0	0	0.0278091
CSF2RB	IL3	63	15	0.0278091
IL5RA	IL5	1	0	0
CSF2RB	IL5	63	15	0
CSF2RA	CSF2	0	0	0
CSF2RB	CSF2	63	15	0
IFNGR1	IFNG	4144	2701	0.0533601
IFNGR2	IFNG	142	123	0.0533601
IL10RA	IL10	312	122	0.0175415
IL10RB	IL10	61	49	0.0175415
CD4	IL16	20074	16693	0.791199
IL12RB1	IL12A	91	39	1.29506
IL12RB2	IL12A	5	4	1.29506
IL12RB1	IL12B	91	39	0
IL12RB2	IL12B	5	4	0
IFNAR1	IFNA4	5037	3785	0
IFNAR2	IFNA4	223	248	0
IFNAR1	IFNA1	5037	3785	0
IFNAR2	IFNA1	223	248	0
IFNAR1	IFNA5	5037	3785	0
IFNAR2	IFNA5	223	248	0
IFNAR1	IFNA16	5037	3785	0
IFNAR2	IFNA16	223	248	0
IFNAR1	IFNA8	5037	3785	0
IFNAR2	IFNA8	223	248	0
IFNAR1	IFNA14	5037	3785	0
IFNAR2	IFNA14	223	248	0
IFNAR1	IFNA21	5037	3785	0
IFNAR2	IFNA21	223	248	0
IFNAR1	IFNA2	5037	3785	0
IFNAR2	IFNA2	223	248	0
IFNAR1	IFNA13	5037	3785	0
IFNAR2	IFNA13	223	248	0
IFNAR1	IFNA6	5037	3785	0
IFNAR2	IFNA6	223	248	0
IFNAR1	IFNA7	5037	3785	0
IFNAR2	IFNA7	223	248	0
IFNAR1	IFNA10	5037	3785	0
IFNAR2	IFNA10	223	248	0
IFNAR1	IFNA17	5037	3785	0
IFNAR2	IFNA17	223	248	0
IFNAR1	IFNW1	5037	3785	0
IFNAR2	IFNW1	223	248	0
IFNAR1	IFNB1	5037	3785	0
IFNAR2	IFNB1	223	248	0
IL1R1	IL1A	3467	2856	0.0803254
IL1R2	IL1A	6	0	0.0803254
IL1R1	IL1B	3467	2856	0
IL1R2	IL1B	6	0	0
IL1R1	IL1RN	3467	2856	0
IL1R2	IL1RN	6	0	0
IL18R1	IL18	16	2	0.265656
IL18RAP	IL18	0	0	0.265656
IGF1R	IGF1	23223	13852	0.445648
IGF2R	IGF2	26729	24413	0.0390533
INSR	INS	2662	1842	0
MET	HGF	12653	12224	0.10775
MST1R	MST1	44	89	0
FGFR1	FGF1	10191	10818	2.83887
FGFR2	FGF1	246	328	2.83887
FGFR3	FGF1	1169	1988	2.83887
FGFR4	FGF1	190	188	2.83887
FGFR1	FGF2	10191	10818	13.6923
FGFR2	FGF2	246	328	13.6923
FGFR3	FGF2	1169	1988	13.6923
FGFR4	FGF2	190	188	13.6923
FGFR1	FGF3	10191	10818	0
FGFR2	FGF3	246	328	0
FGFR1	FGF4	10191	10818	0
FGFR2	FGF4	246	328	0
FGFR3	FGF4	1169	1988	0
FGFR4	FGF4	190	188	0
FGFR1	FGF5	10191	10818	0.425066
FGFR2	FGF5	246	328	0.425066
FGFR3	FGF5	1169	1988	0.425066
FGFR1	FGF6	10191	10818	0
FGFR2	FGF6	246	328	0
FGFR4	FGF6	190	188	0
FGFR2	FGF7	246	328	0.818809
FGFR2	FGF8	246	328	0
FGFR3	FGF8	1169	1988	0
FGFR4	FGF8	190	188	0
FGFR1	FGF9	10191	10818	0.0839945
FGFR2	FGF9	246	328	0.0839945
FGFR3	FGF9	1169	1988	0.0839945
FGFR4	FGF9	190	188	0.0839945
FGFR1	FGF10	10191	10818	0.042519
FGFR2	FGF10	246	328	0.042519
FGFR3	FGF10	1169	1988	0.042519
FGFR4	FGF10	190	188	0.042519
FGFR1	FGF11	10191	10818	3.2058
FGFR2	FGF11	246	328	3.2058
FGFR3	FGF11	1169	1988	3.2058
FGFR4	FGF11	190	188	3.2058
FGFR1	FGF12	10191	10818	5.89345
FGFR2	FGF12	246	328	5.89345
FGFR3	FGF12	1169	1988	5.89345
FGFR4	FGF12	190	188	5.89345
FGFR1	FGF13	10191	10818	0.297014
FGFR2	FGF13	246	328	0.297014
FGFR3	FGF13	1169	1988	0.297014
FGFR4	FGF13	190	188	0.297014
FGFR1	FGF14	10191	10818	10.0795
FGFR2	FGF14	246	328	10.0795
FGFR3	FGF14	1169	1988	10.0795
FGFR4	FGF14	190	188	10.0795
FGFR1	FGF16	10191	10818	0
FGFR2	FGF16	246	328	0
FGFR3	FGF16	1169	1988	0
FGFR4	FGF16	190	188	0
FGFR1	FGF17	10191	10818	0.185556
FGFR2	FGF17	246	328	0.185556
FGFR3	FGF17	1169	1988	0.185556
FGFR4	FGF17	190	188	0.185556
FGFR1	FGF18	10191	10818	0.0453882
FGFR2	FGF18	246	328	0.0453882
FGFR3	FGF18	1169	1988	0.0453882
FGFR4	FGF18	190	188	0.0453882
FGFR1	FGF19	10191	10818	0
FGFR2	FGF19	246	328	0
FGFR3	FGF19	1169	1988	0
FGFR4	FGF19	190	188	0
NTRK2	BDNF	12799	10507	2.43497
NGFR	BDNF	4	57	2.43497
NTRK1	NTF3	13	0	0
NTRK2	NTF3	12799	10507	0
NTRK3	NTF3	299	373	0
NGFR	NTF3	4	57	0
MPL	THPO	7	9	0.0703603
EPOR	EPO	695	323	0
TEK	ANGPT1	480	665	1.3593
TEK	ANGPT2	480	665	0
TEK	ANGPTL1	480	665	9.01043
PDGFRA	PDGFA	8662	8471	37.4467
PDGFRA	PDGFB	8662	8471	1.69045
PDGFRB	PDGFB	98286	53923	1.69045
FLT1	VEGFB	104	39	21.0968
NRP1	VEGFB	3090	1334	21.0968
KDR	VEGFC	8	8	0.0268396
FLT4	VEGFC	6	4	0.0268396
KDR	FIGF	8	8	0.0286633
FLT4	FIGF	6	4	0.0286633
FLT1	PGF	104	39	2.00862
NRP1	PGF	3090	1334	2.00862
EGFR	EGF	10281	11271	0.21968
EGFR	TGFA	10281	11271	3.27761
EGFR	AREG	10281	11271	0
EGFR	BTC	10281	11271	0.413846
ERBB3	BTC	6354	7391	0.413846
ERBB4	BTC	8	4	0.413846
ERBB4	NRG1	8	4	2.43271
ERBB3	NRG1	6354	7391	2.43271
ERBB2	NRG1	7283	6644	2.43271
EGFR	EREG	10281	11271	0.0906336
ERBB4	EREG	8	4	0.0906336
IL11RA	IL11	584	471	0.966172
IL6ST	IL11	18587	14035	0.966172
CSF3R	CSF3	121	28	0
LEPR	LEP	2266	1870	0.0146018
IL6R	IL6	988	1032	0.867347
IL6ST	IL6	18587	14035	0.867347
LIFR	LIF	1176	931	2.53368
IL6ST	LIF	18587	14035	2.53368
IL6ST	CTF1	18587	14035	0.896088
LIFR	CTF1	1176	931	0.896088
CNTFR	CNTF	10	3	0
IL6ST	CNTF	18587	14035	0
LIFR	CNTF	1176	931	0
OSMR	OSM	20823	16891	0
IL6ST	OSM	18587	14035	0
LIFR	OSM	1176	931	0
FLT3	FLT3LG	0	0	0
CSF1R	CSF1	399	209	67.2675
PTPRZ1	MDK	29	4	128.173
PTPRB	MDK	468	173	128.173
PTPRZ1	PTN	29	4	251.53
PTPRB	PTN	468	173	251.53
TGFBR1	TGFB1	8114	6998	0
TGFBR2	TGFB1	7819	7775	0
TGFBR3	TGFB1	857	1254	0
TGFBR1	TGFB2	8114	6998	10.2392
TGFBR2	TGFB2	7819	7775	10.2392
TGFBR3	TGFB2	857	1254	10.2392
TGFBR1	TGFB3	8114	6998	4.49341
TGFBR2	TGFB3	7819	7775	4.49341
TGFBR3	TGFB3	857	1254	4.49341
BMPR1A	BMP2	2617	1958	0.865568
BMPR1B	BMP2	9	8	0.865568
BMPR2	BMP2	18786	14274	0.865568
ACVR1	BMP2	2883	2045	0.865568
ACVR2B	BMP2	791	445	0.865568
BMPR1A	BMP3	2617	1958	0.011317
BMPR1B	BMP3	9	8	0.011317
BMPR2	BMP3	18786	14274	0.011317
ACVR1	BMP3	2883	2045	0.011317
ACVR2B	BMP3	791	445	0.011317
BMPR1A	BMP4	2617	1958	3.56783
BMPR1B	BMP4	9	8	3.56783
BMPR2	BMP4	18786	14274	3.56783
ACVR1	BMP4	2883	2045	3.56783
ACVR2B	BMP4	791	445	3.56783
BMPR1A	BMP5	2617	1958	0.00729969
BMPR1B	BMP5	9	8	0.00729969
BMPR2	BMP5	18786	14274	0.00729969
ACVR1	BMP5	2883	2045	0.00729969
ACVR2B	BMP5	791	445	0.00729969
BMPR1A	BMP6	2617	1958	0
BMPR1B	BMP6	9	8	0
BMPR2	BMP6	18786	14274	0
ACVR1	BMP6	2883	2045	0
ACVR2B	BMP6	791	445	0
BMPR1A	BMP7	2617	1958	16.4788
BMPR1B	BMP7	9	8	16.4788
BMPR2	BMP7	18786	14274	16.4788
ACVR1	BMP7	2883	2045	16.4788
ACVR2B	BMP7	791	445	16.4788
BMPR1A	BMP10	2617	1958	0.033059
BMPR1B	BMP10	9	8	0.033059
BMPR2	BMP10	18786	14274	0.033059
ACVR1	BMP10	2883	2045	0.033059
ACVR2B	BMP10	791	445	0.033059
BMPR1A	BMP15	2617	1958	0
BMPR1B	BMP15	9	8	0
BMPR2	BMP15	18786	14274	0
ACVR1	BMP15	2883	2045	0
ACVR2B	BMP15	791	445	0
ACVR1	INHBA	2883	2045	0.0842814
ACVR1B	INHBA	2020	1906	0.0842814
ACVR2B	INHBA	791	445	0.0842814
ACVR1	INHBB	2883	2045	0.744529
ACVR1B	INHBB	2020	1906	0.744529
ACVR2B	INHBB	791	445	0.744529
ACVR1	INHBC	2883	2045	0.0573731
ACVR1B	INHBC	2020	1906	0.0573731
ACVR2B	INHBC	791	445	0.0573731
ACVR1	INHA	2883	2045	0.186876
ACVR1B	INHA	2020	1906	0.186876
ACVR2B	INHA	791	445	0.186876
AMHR2	AMH	0	0	1.69292
CD44	COL1A1	47344	43823	36.441
CD44	COL1A2	47344	43823	149.164
CD44	COL3A1	47344	43823	3.12119
CD44	COL4A1	47344	43823	27.2355
CD44	COL4A2	47344	43823	35.8977
CD44	COL4A5	47344	43823	10.447
CD44	COL5A2	47344	43823	65.1758
CD44	COL5A3	47344	43823	70.4069
CD44	COL6A1	47344	43823	68.8776
CD44	COL6A2	47344	43823	29.2504
CD44	FN1	47344	43823	38.5671
CD44	IGFBP3	47344	43823	123.117
CD44	LAMA2	47344	43823	0.127887
CD44	LAMA4	47344	43823	39.3491
CD44	LAMA5	47344	43823	10.9562
CD44	LAMB1	47344	43823	92.5695
CD44	LAMB2	47344	43823	24.1174
CD44	LAMC1	47344	43823	57.7532
CD44	LAMC3	47344	43823	0.275787
CD44	SPP1	47344	43823	11.767
CD44	VCAN	47344	43823	49.9514

## Sheet: Receptor(GSC)_ligand(GBM)
Receptor (expressed) in GSC	Ligand (expressed) in GBM_CAF	FPKM of receptor in GSC	Read count of ligand in GBM_CAF1	Read count of ligand in GBM_CAF2																				Receptor (expressed) in GSC	Ligand (expressed) in GBM	FPKM of ligand in GSC	Read count of receptor in GBM_CAF1	Read count of receptor in GBM_CAF2				Receptor (expressed) in GSC	Ligand (expressed) in GBM	FPKM of ligand in GSC	Read count of receptor in GBM_CAF1	Read count of receptor in GBM_CAF2				Receptor (expressed) in GSC	Ligand (expressed) in GBM	FPKM of ligand in GSC	Read count of receptor in GBM_CAF1	Read count of receptor in GBM_CAF2				Receptor (expressed) in GSC	Ligand (expressed) in GBM
NOTCH1	DLK1	15.0646	2	0
NOTCH2	DLK1	29.4737	2	0
NOTCH3	DLK1	7.63637	2	0
NOTCH4	DLK1	8.53261	2	0
NOTCH1	JAG1	15.0646	66922	40704
NOTCH2	JAG1	29.4737	66922	40704
NOTCH3	JAG1	7.63637	66922	40704
NOTCH4	JAG1	8.53261	66922	40704
NOTCH1	JAG2	15.0646	752	516
NOTCH2	JAG2	29.4737	752	516
NOTCH3	JAG2	7.63637	752	516
NOTCH4	JAG2	8.53261	752	516
NOTCH1	DLL1	15.0646	0	0
NOTCH2	DLL1	29.4737	0	0
NOTCH3	DLL1	7.63637	0	0
NOTCH4	DLL1	8.53261	0	0
NOTCH1	DLL3	15.0646	39	24
NOTCH2	DLL3	29.4737	39	24
NOTCH3	DLL3	7.63637	39	24
NOTCH4	DLL3	8.53261	39	24
NOTCH1	DLL4	15.0646	11	4
NOTCH2	DLL4	29.4737	11	4
NOTCH3	DLL4	7.63637	11	4
NOTCH4	DLL4	8.53261	11	4
EPHA1	EFNA1	0	149	129
EPHA2	EFNA1	9.09326	149	129
EPHA3	EFNA1	5.27902	149	129
EPHA4	EFNA1	15.6261	149	129
EPHA5	EFNA1	0.842802	149	129
EPHA7	EFNA1	0.0653191	149	129
EPHA8	EFNA1	0	149	129
EPHA1	EFNA2	0	3	9
EPHA2	EFNA2	9.09326	3	9
EPHA3	EFNA2	5.27902	3	9
EPHA4	EFNA2	15.6261	3	9
EPHA5	EFNA2	0.842802	3	9
EPHA7	EFNA2	0.0653191	3	9
EPHA8	EFNA2	0	3	9
EPHA1	EFNA3	0	260	242
EPHA2	EFNA3	9.09326	260	242
EPHA3	EFNA3	5.27902	260	242
EPHA4	EFNA3	15.6261	260	242
EPHA5	EFNA3	0.842802	260	242
EPHA7	EFNA3	0.0653191	260	242
EPHA8	EFNA3	0	260	242
EPHA1	EFNA4	0	309	282
EPHA2	EFNA4	9.09326	309	282
EPHA3	EFNA4	5.27902	309	282
EPHA4	EFNA4	15.6261	309	282
EPHA5	EFNA4	0.842802	309	282
EPHA7	EFNA4	0.0653191	309	282
EPHA8	EFNA4	0	309	282
EPHA1	EFNA5	0	235	377
EPHA2	EFNA5	9.09326	235	377
EPHA3	EFNA5	5.27902	235	377
EPHA4	EFNA5	15.6261	235	377
EPHA5	EFNA5	0.842802	235	377
EPHA7	EFNA5	0.0653191	235	377
EPHA8	EFNA5	0	235	377
EPHB1	EFNB1	0.175721	3965	3507
EPHB2	EFNB1	7.11564	3965	3507
EPHB3	EFNB1	5.86951	3965	3507
EPHB4	EFNB1	24.0581	3965	3507
EPHB6	EFNB1	0.103618	3965	3507
EPHA4	EFNB1	15.6261	3965	3507
EPHB1	EFNB2	0.175721	1342	1897
EPHB2	EFNB2	7.11564	1342	1897
EPHB3	EFNB2	5.86951	1342	1897
EPHB4	EFNB2	24.0581	1342	1897
EPHB6	EFNB2	0.103618	1342	1897
EPHA4	EFNB2	15.6261	1342	1897
EPHB1	EFNB3	0.175721	247	176
EPHB2	EFNB3	7.11564	247	176
EPHB3	EFNB3	5.86951	247	176
EPHB4	EFNB3	24.0581	247	176
EPHB6	EFNB3	0.103618	247	176
EPHA4	EFNB3	15.6261	247	176
TNFRSF1A	TNF	38.0578	0	0
TNFRSF1B	TNF	0.313508	0	0
LTBR	TNF	6.26282	0	0
TNFRSF1A	LTA	38.0578	0	0
TNFRSF1B	LTA	0.313508	0	0
TNFRSF14	LTA	2.38993	0	0
LTBR	LTA	6.26282	0	0
TNFRSF8	TNFSF8	0	22	12
LTBR	LTB	6.26282	0	0
TNFRSF10A	TNFSF10	0.0467688	30	14
TNFRSF10B	TNFSF10	4.15499	30	14
TNFRSF10C	TNFSF10	0.211775	30	14
TNFRSF10D	TNFSF10	0	30	14
TNFRSF11B	TNFSF10	1.38955	30	14
TNFRSF11A	TNFSF11	0.0268771	1	0
TNFRSF11B	TNFSF11	1.38955	1	0
TNFRSF9	TNFSF9	0.362729	213	334
TNFRSF4	TNFSF4	0.0986355	168	35
TNFRSF14	TNFSF14	2.38993	62	0
TNFRSF6B	TNFSF14	0	62	0
LTBR	TNFSF14	6.26282	62	0
TNFRSF18	TNFSF18	0.0611386	6	0
IL2RA	IL2	0	0	0
IL2RB	IL2	0	0	0
IL2RG	IL2	0	0	0
IL7R	IL7	1.69458	0	5
IL2RG	IL7	0	0	5
IL9R	IL9	0	0	0
IL2RG	IL9	0	0	0
IL15RA	IL15	0.10002	399	222
IL2RB	IL15	0	399	222
IL2RG	IL15	0	399	222
IL4R	IL4	0.0148535	2	6
IL2RG	IL4	0	2	6
IL13RA1	IL4	16.9363	2	6
IL13RA1	IL13	16.9363	3	0
IL13RA2	IL13	33.498	3	0
IL4R	IL13	0.0148535	3	0
IL2RG	IL13	0	3	0
IL3RA	IL3	0.0714831	0	0
CSF2RB	IL3	0	0	0
IL5RA	IL5	0	1	0
CSF2RB	IL5	0	1	0
CSF2RA	CSF2	0.133762	0	0
CSF2RB	CSF2	0	0	0
IFNGR1	IFNG	28.9813	0	0
IFNGR2	IFNG	27.3931	0	0
IL10RA	IL10	0.256785	24	4
IL10RB	IL10	11.2636	24	4
CD4	IL16	0.238757	123	41
IL12RB1	IL12A	0.0865704	73	52
IL12RB2	IL12A	0.0195728	73	52
IL12RB1	IL12B	0.0865704	0	2
IL12RB2	IL12B	0.0195728	0	2
IFNAR1	IFNA4	25.4552	0	0
IFNAR2	IFNA4	19.0658	0	0
IFNAR1	IFNA1	25.4552	0	1
IFNAR2	IFNA1	19.0658	0	1
IFNAR1	IFNA5	25.4552	0	0
IFNAR2	IFNA5	19.0658	0	0
IFNAR1	IFNA16	25.4552	0	0
IFNAR2	IFNA16	19.0658	0	0
IFNAR1	IFNA8	25.4552	2	0
IFNAR2	IFNA8	19.0658	2	0
IFNAR1	IFNA14	25.4552	0	0
IFNAR2	IFNA14	19.0658	0	0
IFNAR1	IFNA21	25.4552	0	1
IFNAR2	IFNA21	19.0658	0	1
IFNAR1	IFNA2	25.4552	0	0
IFNAR2	IFNA2	19.0658	0	0
IFNAR1	IFNA13	25.4552	0	0
IFNAR2	IFNA13	19.0658	0	0
IFNAR1	IFNA6	25.4552	0	0
IFNAR2	IFNA6	19.0658	0	0
IFNAR1	IFNA7	25.4552	0	0
IFNAR2	IFNA7	19.0658	0	0
IFNAR1	IFNA10	25.4552	0	0
IFNAR2	IFNA10	19.0658	0	0
IFNAR1	IFNA17	25.4552	0	0
IFNAR2	IFNA17	19.0658	0	0
IFNAR1	IFNW1	25.4552	0	0
IFNAR2	IFNW1	19.0658	0	0
IFNAR1	IFNB1	25.4552	0	0
IFNAR2	IFNB1	19.0658	0	0
IL1R1	IL1A	0.365356	15	9
IL1R2	IL1A	0.0429967	15	9
IL1R1	IL1B	0.365356	12	18
IL1R2	IL1B	0.0429967	12	18
IL1R1	IL1RN	0.365356	229	4
IL1R2	IL1RN	0.0429967	229	4
IL18R1	IL18	0	28	21
IL18RAP	IL18	0	28	21
IGF1R	IGF1	5.45168	5	4
IGF2R	IGF2	17.2714	2288	3629
INSR	INS	0.0556085	0	0
MET	HGF	2.12693	641	582
MST1R	MST1	0.0464293	352	107
FGFR1	FGF1	56.0636	11327	10393
FGFR2	FGF1	6.5244	11327	10393
FGFR3	FGF1	0.965273	11327	10393
FGFR4	FGF1	0.698393	11327	10393
FGFR1	FGF2	56.0636	15130	8299
FGFR2	FGF2	6.5244	15130	8299
FGFR3	FGF2	0.965273	15130	8299
FGFR4	FGF2	0.698393	15130	8299
FGFR1	FGF3	56.0636	0	0
FGFR2	FGF3	6.5244	0	0
FGFR1	FGF4	56.0636	0	0
FGFR2	FGF4	6.5244	0	0
FGFR3	FGF4	0.965273	0	0
FGFR4	FGF4	0.698393	0	0
FGFR1	FGF5	56.0636	2665	3237
FGFR2	FGF5	6.5244	2665	3237
FGFR3	FGF5	0.965273	2665	3237
FGFR1	FGF6	56.0636	0	0
FGFR2	FGF6	6.5244	0	0
FGFR4	FGF6	0.698393	0	0
FGFR2	FGF7	6.5244	4	2
FGFR2	FGF8	6.5244	1	2
FGFR3	FGF8	0.965273	1	2
FGFR4	FGF8	0.698393	1	2
FGFR1	FGF9	56.0636	0	4
FGFR2	FGF9	6.5244	0	4
FGFR3	FGF9	0.965273	0	4
FGFR4	FGF9	0.698393	0	4
FGFR1	FGF10	56.0636	0	0
FGFR2	FGF10	6.5244	0	0
FGFR3	FGF10	0.965273	0	0
FGFR4	FGF10	0.698393	0	0
FGFR1	FGF11	56.0636	358	246
FGFR2	FGF11	6.5244	358	246
FGFR3	FGF11	0.965273	358	246
FGFR4	FGF11	0.698393	358	246
FGFR1	FGF12	56.0636	7	1
FGFR2	FGF12	6.5244	7	1
FGFR3	FGF12	0.965273	7	1
FGFR4	FGF12	0.698393	7	1
FGFR1	FGF13	56.0636	19	4
FGFR2	FGF13	6.5244	19	4
FGFR3	FGF13	0.965273	19	4
FGFR4	FGF13	0.698393	19	4
FGFR1	FGF14	56.0636	446	433
FGFR2	FGF14	6.5244	446	433
FGFR3	FGF14	0.965273	446	433
FGFR4	FGF14	0.698393	446	433
FGFR1	FGF16	56.0636	0	0
FGFR2	FGF16	6.5244	0	0
FGFR3	FGF16	0.965273	0	0
FGFR4	FGF16	0.698393	0	0
FGFR1	FGF17	56.0636	26	9
FGFR2	FGF17	6.5244	26	9
FGFR3	FGF17	0.965273	26	9
FGFR4	FGF17	0.698393	26	9
FGFR1	FGF18	56.0636	1	1
FGFR2	FGF18	6.5244	1	1
FGFR3	FGF18	0.965273	1	1
FGFR4	FGF18	0.698393	1	1
FGFR1	FGF19	56.0636	0	1
FGFR2	FGF19	6.5244	0	1
FGFR3	FGF19	0.965273	0	1
FGFR4	FGF19	0.698393	0	1
NTRK2	BDNF	6.19689	5490	3705
NGFR	BDNF	18.1549	5490	3705
NTRK1	NTF3	0.0476393	574	366
NTRK2	NTF3	6.19689	574	366
NTRK3	NTF3	12.8325	574	366
NGFR	NTF3	18.1549	574	366
MPL	THPO	0	22	20
EPOR	EPO	3.58617	2	12
TEK	ANGPT1	0.0266636	847	719
TEK	ANGPT2	0.0266636	37	40
TEK	ANGPTL1	0.0266636	115	176
PDGFRA	PDGFA	134.584	4373	3329
PDGFRA	PDGFB	134.584	225	119
PDGFRB	PDGFB	2.91	225	119
FLT1	VEGFB	0.0295311	7205	6070
NRP1	VEGFB	9.82457	7205	6070
KDR	VEGFC	2.94679	1056	644
FLT4	VEGFC	0	1056	644
KDR	FIGF	2.94679	0	0
FLT4	FIGF	0	0	0
FLT1	PGF	0.0295311	6876	868
NRP1	PGF	9.82457	6876	868
EGFR	EGF	260.569	38	22
EGFR	TGFA	260.569	43	13
EGFR	AREG	260.569	8	14
EGFR	BTC	260.569	0	0
ERBB3	BTC	20.6412	0	0
ERBB4	BTC	0.0565295	0	0
ERBB4	NRG1	0.0565295	240	67
ERBB3	NRG1	20.6412	240	67
ERBB2	NRG1	6.17119	240	67
EGFR	EREG	260.569	133	109
ERBB4	EREG	0.0565295	133	109
IL11RA	IL11	4.61287	1628	2255
IL6ST	IL11	45.1585	1628	2255
CSF3R	CSF3	0.0747452	0	0
LEPR	LEP	2.21983	199	272
IL6R	IL6	0.480191	142	154
IL6ST	IL6	45.1585	142	154
LIFR	LIF	11.646	5231	7725
IL6ST	LIF	45.1585	5231	7725
IL6ST	CTF1	45.1585	353	449
LIFR	CTF1	11.646	353	449
CNTFR	CNTF	7.63468	29	18
IL6ST	CNTF	45.1585	29	18
LIFR	CNTF	11.646	29	18
OSMR	OSM	16.1152	29	12
IL6ST	OSM	45.1585	29	12
LIFR	OSM	11.646	29	12
FLT3	FLT3LG	0.00838382	16	16
CSF1R	CSF1	0.332932	9925	13265
PTPRZ1	MDK	332.147	2072	1236
PTPRB	MDK	0.154262	2072	1236
PTPRZ1	PTN	332.147	1408	2006
PTPRB	PTN	0.154262	1408	2006
TGFBR1	TGFB1	16.9381	30005	26845
TGFBR2	TGFB1	18.1188	30005	26845
TGFBR3	TGFB1	2.67753	30005	26845
TGFBR1	TGFB2	16.9381	41047	33048
TGFBR2	TGFB2	18.1188	41047	33048
TGFBR3	TGFB2	2.67753	41047	33048
TGFBR1	TGFB3	16.9381	7818	3768
TGFBR2	TGFB3	18.1188	7818	3768
TGFBR3	TGFB3	2.67753	7818	3768
BMPR1A	BMP2	5.20845	1450	194
BMPR1B	BMP2	1.85157	1450	194
BMPR2	BMP2	11.163	1450	194
ACVR1	BMP2	5.33549	1450	194
ACVR2B	BMP2	1.27275	1450	194
BMPR1A	BMP3	5.20845	4	3
BMPR1B	BMP3	1.85157	4	3
BMPR2	BMP3	11.163	4	3
ACVR1	BMP3	5.33549	4	3
ACVR2B	BMP3	1.27275	4	3
BMPR1A	BMP4	5.20845	229	994
BMPR1B	BMP4	1.85157	229	994
BMPR2	BMP4	11.163	229	994
ACVR1	BMP4	5.33549	229	994
ACVR2B	BMP4	1.27275	229	994
BMPR1A	BMP5	5.20845	0	0
BMPR1B	BMP5	1.85157	0	0
BMPR2	BMP5	11.163	0	0
ACVR1	BMP5	5.33549	0	0
ACVR2B	BMP5	1.27275	0	0
BMPR1A	BMP6	5.20845	4142	2556
BMPR1B	BMP6	1.85157	4142	2556
BMPR2	BMP6	11.163	4142	2556
ACVR1	BMP6	5.33549	4142	2556
ACVR2B	BMP6	1.27275	4142	2556
BMPR1A	BMP7	5.20845	16	1
BMPR1B	BMP7	1.85157	16	1
BMPR2	BMP7	11.163	16	1
ACVR1	BMP7	5.33549	16	1
ACVR2B	BMP7	1.27275	16	1
BMPR1A	BMP10	5.20845	1	0
BMPR1B	BMP10	1.85157	1	0
BMPR2	BMP10	11.163	1	0
ACVR1	BMP10	5.33549	1	0
ACVR2B	BMP10	1.27275	1	0
BMPR1A	BMP15	5.20845	0	0
BMPR1B	BMP15	1.85157	0	0
BMPR2	BMP15	11.163	0	0
ACVR1	BMP15	5.33549	0	0
ACVR2B	BMP15	1.27275	0	0
ACVR1	INHBA	5.33549	93514	43852
ACVR1B	INHBA	6.26546	93514	43852
ACVR2B	INHBA	1.27275	93514	43852
ACVR1	INHBB	5.33549	18	25
ACVR1B	INHBB	6.26546	18	25
ACVR2B	INHBB	1.27275	18	25
ACVR1	INHBC	5.33549	5	4
ACVR1B	INHBC	6.26546	5	4
ACVR2B	INHBC	1.27275	5	4
ACVR1	INHA	5.33549	163	165
ACVR1B	INHA	6.26546	163	165
ACVR2B	INHA	1.27275	163	165
AMHR2	AMH	0	55	31
CD44	COL1A1	47.77	1651654	1508852
CD44	COL1A2	47.77	697006	513842
CD44	COL3A1	47.77	381856	412342
CD44	COL4A1	47.77	680802	353523
CD44	COL4A2	47.77	620226	317414
CD44	COL4A5	47.77	14498	22500
CD44	COL5A2	47.77	98254	100240
CD44	COL5A3	47.77	1471	969
CD44	COL6A1	47.77	175073	134821
CD44	COL6A2	47.77	215947	142298
CD44	FN1	47.77	7010521	5569394
CD44	IGFBP3	47.77	269897	123524
CD44	LAMA2	47.77	11784	16283
CD44	LAMA4	47.77	42858	16832
CD44	LAMA5	47.77	36846	27189
CD44	LAMB1	47.77	32980	37725
CD44	LAMB2	47.77	82181	68795
CD44	LAMC1	47.77	226483	214219
CD44	LAMC3	47.77	1444	372
CD44	SPP1	47.77	13929	1180
CD44	VCAN	47.77	20609	3954
[truncated: 3,125 more columns]
